# Supplementary material for: Finding flowers in the dark: nectar-feeding bats integrate olfaction and echolocation while foraging for nectar
Source: R Soc Open Sci. 2016 Aug 10;3(8):160199. doi: 10.1098/rsos.160199 (PMC5108945; doi:10.1098/rsos.160199)
Supplement: Supplementary data_cues: Raw data of the flight cage experiments. [file rsos160199supp1.xlsx]

## Sheet: Tabelle1
Bat	Test	Order	Position 1	Position 2	Behavior	Where
1	S-F	1	3	7	Reaction	Scent
1	S-F	1	3	7	Reaction	Form
1	S-F	1	3	7	Reaction	Scent
1	S-F	1	3	7	Reaction	Scent
1	S-F	1	3	7	Reaction	Form
1	S-F	1	3	7	Reaction	Form
1	S-F	1	3	7	Reaction	Form
1	S-F	1	3	7	Reaction	Form
1	S-F	1	3	7	Reaction	Form
1	S-F	1	3	7	Head	Form
1	FyS-F	4	2	5	Reaction	Form
1	FyS-F	4	2	5	Reaction	Form
1	FyS-F	4	2	5	Reaction	Form
1	FyS-F	4	2	5	Head	Form
1	FyS-S	5	6	8	Reaction	FyS
1	FyS-S	5	6	8	Visit	Scent
2	FyS-S	2	4	9	Reaction	FyS
2	FyS-S	2	4	9	Reaction	FyS
2	FyS-S	2	4	9	Head	FyS
2	FyS-F	3	2	6	Reaction	FyS
2	FyS-F	3	2	6	Reaction	Scent
2	FyS-F	3	2	6	Reaction	FyS
2	FyS-F	3	2	6	Head	FyS
2	S-F	4	6	1	Reaction	Scent
2	S-F	4	6	1	Reaction	Form
2	S-F	4	6	1	Reaction	Scent
2	S-F	4	6	1	Head	Form
3	FyS-S	2	1	6	Reaction	FyS
3	FyS-S	2	1	6	Reaction	FyS
3	FyS-S	2	1	6	Reaction	FyS
3	FyS-S	2	1	6	Reaction	FyS
3	FyS-S	2	1	6	Reaction	FyS
3	FyS-S	2	1	6	Reaction	FyS
3	FyS-S	2	1	6	Reaction	FyS
3	FyS-S	2	1	6	Reaction	FyS
3	FyS-S	2	1	6	Reaction	FyS
3	FyS-S	2	1	6	Head	FyS
3	S-F	3	3	7	Reaction	Form
3	S-F	3	3	7	Reaction	Form
3	S-F	3	3	7	Reaction	Form
3	S-F	3	3	7	Head	Form
3	FyS-F	4	4	2	Reaction	FyS
3	FyS-F	4	4	2	Reaction	FyS
3	FyS-F	4	4	2	Head	FyS
4	FyS-F	2	8	9	Reaction	FyS
4	FyS-F	2	8	9	Reaction	FyS
4	FyS-F	2	8	9	Reaction	Form
4	FyS-F	2	8	9	Reaction	FyS
4	FyS-F	2	8	9	Reaction	Form
4	FyS-F	2	8	9	Reaction	Form
4	FyS-F	2	8	9	Reaction	FyS
4	FyS-F	2	8	9	Reaction	Form
4	FyS-F	2	8	9	Reaction	Form
4	FyS-F	2	8	9	Reaction	FyS
4	FyS-F	2	8	9	Reaction	Form
4	FyS-F	2	8	9	Reaction	Form
4	FyS-F	2	8	9	Reaction	Form
4	FyS-F	2	8	9	Reaction	Form
4	FyS-F	2	8	9	Reaction	Form
4	FyS-F	2	8	9	Reaction	Form
4	FyS-F	2	8	9	Reaction	Form
4	FyS-F	2	8	9	Reaction	Form
4	FyS-F	2	8	9	Reaction	Form
4	FyS-F	2	8	9	Reaction	Form
4	FyS-F	2	8	9	Reaction	Form
4	FyS-F	2	8	9	Reaction	Form
4	FyS-F	2	8	9	Reaction	Form
4	FyS-F	2	8	9	Reaction	Form
4	FyS-F	2	8	9	Reaction	Form
4	FyS-F	2	8	9	Head	Form
4	S-F	3	4	6	Reaction	Form
4	S-F	3	4	6	Reaction	Form
4	S-F	3	4	6	Reaction	Form
4	S-F	3	4	6	Reaction	Form
4	S-F	3	4	6	Reaction	Form
4	S-F	3	4	6	Reaction	Form
4	S-F	3	4	6	Reaction	Form
4	S-F	3	4	6	Reaction	Form
4	S-F	3	4	6	Reaction	Form
4	S-F	3	4	6	Reaction	Form
4	S-F	3	4	6	Reaction	Form
4	S-F	3	4	6	Visit	Form
4	FyS-S	5	2	7	Reaction	FyS
4	FyS-S	5	2	7	Reaction	Scent
4	FyS-S	5	2	7	Reaction	Scent
4	FyS-S	5	2	7	Reaction	Scent
4	FyS-S	5	2	7	Reaction	Scent
4	FyS-S	5	2	7	Reaction	Scent
4	FyS-S	5	2	7	Reaction	Scent
4	FyS-S	5	2	7	Reaction	Scent
4	FyS-S	5	2	7	Reaction	FyS
4	FyS-S	5	2	7	Head	FyS
5	FyS-F	1	4	3	Reaction	FyS
5	FyS-F	1	4	3	Reaction	FyS
5	FyS-F	1	4	3	Reaction	FyS
5	FyS-F	1	4	3	Reaction	FyS
5	FyS-F	1	4	3	Reaction	FyS
5	FyS-F	1	4	3	Reaction	FyS
5	FyS-F	1	4	3	Reaction	FyS
5	FyS-F	1	4	3	Head	FyS
5	S-F	2	7	1	Reaction	Scent
5	S-F	2	7	1	Reaction	Scent
5	S-F	2	7	1	Reaction	Scent
5	S-F	2	7	1	Reaction	Scent
5	S-F	2	7	1	Reaction	Form
5	S-F	2	7	1	Reaction	Scent
5	S-F	2	7	1	Reaction	Form
5	S-F	2	7	1	Reaction	Scent
5	S-F	2	7	1	Reaction	Scent
5	S-F	2	7	1	Reaction	Scent
5	S-F	2	7	1	Visit	Scent
5	FyS-S	4	5	7	Reaction	Scent
5	FyS-S	4	5	7	Reaction	Scent
5	FyS-S	4	5	7	Reaction	Scent
5	FyS-S	4	5	7	Visit	Scent
6	S-F	3	9	2	Reaction	Form
6	S-F	3	9	2	Reaction	Form
6	S-F	3	9	2	Reaction	Scent
6	S-F	3	9	2	Reaction	Form
6	S-F	3	9	2	Reaction	Form
6	S-F	3	9	2	Reaction	Scent
6	S-F	3	9	2	Reaction	Scent
6	S-F	3	9	2	Visit	Scent
6	FyS-F	4	4	3	Reaction	FyS
6	FyS-F	4	4	3	Reaction	FyS
6	FyS-F	4	4	3	Head	FyS
6	FyS-S	5	1	8	Reaction	FyS
6	FyS-S	5	1	8	Visit	FyS
7	FyS-S	2	9	3	Reaction	FyS
7	FyS-S	2	9	3	Head	FyS
7	FyS-F	3	2	4	Reaction	FyS
7	FyS-F	3	2	4	Reaction	Form
7	FyS-F	3	2	4	Reaction	Form
7	FyS-F	3	2	4	Reaction	Form
7	S-F	5	5	1	Reaction	Scent
7	S-F	5	5	1	Reaction	Scent
7	S-F	5	5	1	Reaction	Scent
7	S-F	5	5	1	Reaction	Scent
7	S-F	5	5	1	Visit	Scent
8	FyS-F	1	5	4	Reaction	FyS
8	FyS-F	1	5	4	Reaction	FyS
8	FyS-F	1	5	4	Reaction	FyS
8	FyS-F	1	5	4	Reaction	FyS
8	FyS-S	3	7	9	Reaction	FyS
8	FyS-S	3	7	9	Reaction	FyS
8	FyS-S	3	7	9	Reaction	FyS
8	FyS-S	3	7	9	Reaction	FyS
8	FyS-S	3	7	9	Reaction	FyS
8	FyS-S	3	7	9	Reaction	FyS
8	FyS-S	3	7	9	Visit	FyS
8	S-F	5	6	9	Reaction	Scent
8	S-F	5	6	9	Visit	Scent
9	FyS-S	1	6	8	Reaction	Scent
9	FyS-S	1	6	8	Reaction	Scent
9	FyS-S	1	6	8	Reaction	Scent
9	FyS-S	1	6	8	Reaction	Scent
9	FyS-S	1	6	8	Reaction	Scent
9	FyS-S	1	6	8	Reaction	Scent
9	FyS-S	1	6	8	Reaction	Scent
9	FyS-S	1	6	8	Reaction	Scent
9	FyS-S	1	6	8	Reaction	Scent
9	FyS-S	1	6	8	Reaction	Scent
9	FyS-S	1	6	8	Reaction	Scent
9	FyS-S	1	6	8	Reaction	Scent
9	FyS-S	1	6	8	Reaction	Scent
9	FyS-S	1	6	8	Reaction	Scent
9	FyS-S	1	6	8	Reaction	Scent
9	FyS-S	1	6	8	Reaction	Scent
9	FyS-S	1	6	8	Reaction	Scent
9	FyS-S	1	6	8	Reaction	Scent
9	FyS-S	1	6	8	Visit	Scent
9	S-F	2	3	4	Reaction	Scent
9	S-F	2	3	4	Reaction	Form
9	S-F	2	3	4	Head	Form
9	FyS-F	5	2	1	Reaction
9	FyS-F	5	2	1	Reaction	FyS
9	FyS-F	5	2	1	Reaction	Form
9	FyS-F	5	2	1	Head	FyS
10	FyS-S	1	6	3	Reaction	FyS
10	FyS-S	1	6	3	Reaction	FyS
10	FyS-S	1	6	3	Reaction	FyS
10	FyS-S	1	6	3	Reaction	Scent
10	FyS-S	1	6	3	Head	FyS
10	S-F	2	7	4	Reaction	Scent
10	S-F	2	7	4	Reaction	Scent
10	S-F	2	7	4	Reaction	Scent
10	S-F	2	7	4	Visit	Scent
10	FyS-F	4	1	5	Reaction	Form
10	FyS-F	4	1	5	Reaction	FyS
10	FyS-F	4	1	5	Reaction	FyS
10	FyS-F	4	1	5	Reaction	Form
10	FyS-F	4	1	5	Reaction	Form
10	FyS-F	4	1	5	Reaction	Form
10	FyS-F	4	1	5	Visit	Form
11	FyS-S	2	9	1	Reaction	FyS
11	FyS-S	2	9	1	Reaction	FyS
11	FyS-S	2	9	1	Reaction	FyS
11	FyS-S	2	9	1	Reaction	Scent
11	FyS-S	2	9	1	Reaction	FyS
11	FyS-S	2	9	1	Reaction	Scent
11	FyS-S	2	9	1	Reaction	Scent
11	FyS-S	2	9	1	Reaction	FyS
11	FyS-S	2	9	1	Head	FyS
11	FyS-F	3	2	4	Reaction	FyS
11	FyS-F	3	2	4	Head	FyS
11	S-F	5	5	1	Reaction	Scent
11	S-F	5	5	1	Visit	Scent
12	FyS-F	1	9	4	Reaction	FyS
12	FyS-F	1	9	4	Head	FyS
12	FyS-S	3	6	1	Head	FyS
12	S-F	5	5	7	Visit	Scent
13	FyS-S	3	3	8	Reaction	FyS
13	FyS-S	3	3	8	Reaction	FyS
13	FyS-S	3	3	8	Reaction	FyS
13	FyS-S	3	3	8	Visit	FyS
13	S-F	4	1	6	Reaction	Form
13	S-F	4	1	6	Reaction	Scent
13	S-F	4	1	6	Reaction	Scent
13	S-F	4	1	6	Reaction	Form
13	S-F	4	1	6	Reaction	Form
13	S-F	4	1	6	Reaction	Form
13	S-F	4	1	6	Visit	Form
13	FyS-F	5	3	7	Reaction	FyS
13	FyS-F	5	3	7	Reaction	Form
13	FyS-F	5	3	7	Head	Form
14	FyS-S	2	6	1	Reaction	FyS
14	FyS-S	2	6	1	Reaction	FyS
14	FyS-S	2	6	1	Head	FyS
14	FyS-F	3	9	4	Reaction	Form
14	FyS-F	3	9	4	Reaction	Form
14	FyS-F	3	9	4	Visit	Form
14	S-F	5	5	1	Head	Form
15	S-F	1	2	8	Reaction	Scent
15	S-F	1	2	8	Reaction	Form
15	S-F	1	2	8	Reaction	Scent
15	S-F	1	2	8	Reaction	Scent
15	S-F	1	2	8	Visit	Scent
15	FyS-S	2	1	6	Reaction	FyS
15	FyS-S	2	1	6	Reaction	FyS
15	FyS-S	2	1	6	Reaction	FyS
15	FyS-S	2	1	6	Reaction	FyS
15	FyS-S	2	1	6	Reaction	FyS
15	FyS-S	2	1	6	Head	FyS
15	FyS-F	4	4	3	Reaction	FyS
15	FyS-F	4	4	3	Reaction	FyS
15	FyS-F	4	4	3	Reaction	FyS
15	FyS-F	4	4	3	Reaction	FyS
15	FyS-F	4	4	3	Reaction	FyS
15	FyS-F	4	4	3	Reaction	FyS
15	FyS-F	4	4	3	Head	FyS
