# Supplementary material for: Finding flowers in the dark: nectar-feeding bats integrate olfaction and echolocation while foraging for nectar
Source: R Soc Open Sci. 2016 Aug 10;3(8):160199. doi: 10.1098/rsos.160199 (PMC5108945; doi:10.1098/rsos.160199)
Supplement: Supplementary data_TG: Call parameters of the terminal group per bat. [file rsos160199supp2.xlsx]

## Sheet: Tabelle1
Bat	Peakfrequenz (KHz)	Duration (ms)	Pulse Interval (ms)	# calls	Behaviour
1	75.1542	0.878252	10.6183	9	Head
2	65.647	0.964591	10.432	8	Head
3	65.3331			16	Head
4	75.5761	1.03985	9.51794	6	Head
5	73.1427	1.04799		7	Head
6	75.6622			6	Head
7					Head
8	57.128	1.47496	11.4916	6	Head
9	83.7883	1.64585		4	Head
10	61.3836	1.56		7	Head
11	68.5264		13.33	7	Head
12	59.9909	1.44274	10.06	8	Head
13	63.9256	1.46466	12.5705	5	Head
14	69.1401	1.51892	11.109	9	Head
15	63.8914	1.45543	10.2875	8	Head
1	74.1244	0.895135	8.93937	11	Visit
2	69.5234	1.08847	10.6665	7	Visit
3	75.8819	1.11226	9.41667	8	Visit
4	70.9944	0.971997	10.4607	11	Visit
5	65.6936			5	Visit
6	83.176	1.00106	13.2347	8	Visit
7	75.9483	1.56667	14.4945	7	Visit
8	69.4577	1.54307	11.565	10	Visit
9	77.0207	1.50406	9.79464	5	Visit
10	74.75	1.43512	9.118	9	Visit
11	73.8033	1.49927	12.1686	8	Visit
12	57.3118	1.55536	11.5632	8	Visit
13	67.4478	1.44757	9.57636	9	Visit
14	64.3133	1.43644	12.5193	7	Visit
15	64.6483	1.44835	10.377	7	Visit
